# Supplementary material for: High-quality genetic mapping with ddRADseq in the non-model tree Quercus rubra
Source: BMC Genomics. 2017 May 30;18:417. doi: 10.1186/s12864-017-3765-8 (PMC5450186; doi:10.1186/s12864-017-3765-8)
Supplement: Supplementary file 1 — All informative microsatellite markers and associated data. In total 116 informative markers were developed for Q. rubra. These include 37 gSSRs, 38 EST-SSRs from Q. rubra, 1 C. mollissima EST-SSR and 40 Q. robur EST-SSRs. The table shows the marker name, the corresponding sequence accession numbers from NCBI, forward and reverse primers used for amplification and base pair sizes in Q. rubra mapping parents. (XLSX 78 kb) [file 12864_2017_3765_MOESM1_ESM.xlsx]

## Sheet: Sheet1
Additional file 1
Mapped gSSR and EST-SSR markers from Q. rubra with allele sizes for Q. rubra mapping parents
Index	Accession #	Name	Tm	Forward Primer 5'-3'	Reverse Primer 5'-3'	Q .rubra parents
						SM1a		SM2a
1	[GenBank : KJ160240]	qru_CA1C16	56	GCTAACGGGACCACTGTACC	GGGTTCCAACATTGAAGTCG	245	251	251	255
2	[GenBank : KJ160241]	qru_CA1F10	64	TCTTCACACACCATCACAAGC	ATATGTGGCAGCCATGTTGG	328	328	328	336
3	[GenBank : KX230106]	qru_CA1H06	59	GCAATGGCCAATACCATGC	ATGCCTATTCCGCTCTTTCC	269	271	269	269
4	[GenBank : KX230107]	qru_CA1J14	62	ATGCTGGCAAACTGCTCTG	GGGATGGATGAAATGTGGTC	182	186	166	174
5	[GenBank : KX230108]	qru_CA1J20	63	ACATAGGGCTTGGTGACCTG	TTGCTGGGGAAGTGAAAGAG	327	329	324	326
6	[GenBank : JQ929659]	qru_CA1P10b	63	ATTTCTGATGCAGGGTGTCG	TAGGCCAAGGACCAGAGACC	250	256	250	250
7	[GenBank : KJ160242]	qru_CA1P18	63	CAAACCCAGTCTCAGTCAAGC	CTTTGCTGCCAAAGAAGACC	203	209	205	221
8	[GenBank : KJ160243]	qru_CA2F03	64	TTCCCACTGTGAAGGACCTC	ACCCGTTGCCCTTCCTATTC	215	221	215	219
9	[GenBank : KJ160244]	qru_CA2F23	63	TGGACTGGACTTGACTCACC	CAAATCCGAGCTTTCACACTC	171	179	173	175
10	[GenBank : KX230109]	qru_CA2I11	53	CTTGAGCAGTGCAGAAGTAACC	TGAATTCGTTTGTCGTGAGG	207	209	207	215
11	[GenBank : KJ160245]	qru_CA2J23	54	TGGGCATCAGTTGCAGTATG	TGCACCAAATTGAGACATTC	149	155	149	157
12	[GenBank : KX230110]	qru_CA2K20	61	AATCCTCACTCTTTGCTTTGC	GGGTTGTGATCGATTCTTGG	314	314	294	314
13	[GenBank : KX230111]	qru_CA2N12	63	CCTTGAACGTGTGTTGATGC	CCACCACTCTTGTGTTCTATATCC	220	240	220	236
14	[GenBank : KX230112]	qru_CA2O24	57	CCACCACCACCATAACAACG	TGACCATCACAATGAATACACG	146	148	148	148
15	[GenBank : JQ929660]	qru_CA2P24b	63	GCAAGAGATCACACACAAACTAGC	CTTTGGGTTCACCAAACAGC	146	148	152	160
16	[GenBank : JQ929661]	qru_CA3A05b	64	AACGTGACCTCTCTCACAGC	AGTGCTGGAGTGCTCATGG	144	144	144	152
17	[GenBank : KX230113]	qru_CA3A23	63	AGCCCAAATATCGCTGACAC	TGGAACGAAGAAAGGGAGTG	142	148	142	146
18	[GenBank : KJ160246]	qru_CA3B24	56	CCAGCTATACGACCCAAACC	TTTCGAACTGTTTCCCTTCC	224	230	218	236
19	[GenBank : KJ160247]	qru_CA3C05A	55	ACGCCCTAACTAACCCTTGC	AGTGCACATGATAGCGATGC	164	240	240	240
20	[GenBank : KJ160248]	qru_CA3C14	63	GGCTTCCACTCATTGTGTCC	TGCCATGTCTACCTTTCTGC	225	237	225	225
21	[GenBank : KJ160249]	qru_CA3F17	61	TTCACCATCCTAATTCCTAGCC	ATGCAACAACAACCCAAACC	352	354	352	366
22	[GenBank : KJ160250]	qru_CA3G22	63	AGTTTCCAATTGTGCCTTCG	GAAGCCCACATAGAAACATTCAG	157	159	157	161
23	[GenBank : KX230114]	qru_CA3H01	55	CATCTCATCTGTATTGGAAGAGC	AACAGCTAGGTGGATTGATCG	161	161	129	161
24	[GenBank : KJ160251]	qru_CA3J12	63	GCCATGTATGCTAGGCTTGG	GGTGTTAGGCTCCATAAACTGC	233	243	233	233
25	[GenBank : KJ160252]	qru_CA3K16	64	CCAAATGCCACCTTGATCC	ACCGAATTGTTGATGTTTCC	126	130	126	130
26	[GenBank : KJ160253]	qru_CA3O12	64	CACTTGCTCTCCTTTCATTTCC	GAGAGGTATGATGGGTGTAGTGG	222	226	222	224
27	[GenBank : AF523852]	qru_GA0C11c	60	ATACCCAGCTCCCATGACCA	TCCCCAAATTCAGGTAGTGT	202	214	212	216
28		qru_GA0C21c,d	62	CACCGTGATTTTATTGCCCAACA	CGGCGGACTTGCATTAAC	257	269	257	269
29	[GenBank : AF523857]	qru_GA0M07c	50	TTTAGCATCACATTTCCGTT	TTTTGTGTCATCGCGGTATTA	203	207	207	207
30		qru_GA1J11c,d	60	AGTTTGGGTCAAATACCTCC	AGATAATCCTATGATTGGTCGAG	192	197	203	207
31		qru_GA2N03c,d	62	CCAAGCGCAGCCCATCACTAAC	TGGCGCTCACTCCGAGAT	319	321	298	331
32	[GenBank : AF523855]	qru_GA0I01c	56	GGGCTATCAAGTAAGTGCTTAAC	ACGCCATCCCTATAACACA	202	206	202	204
33		qru_GA1D09c,d	62	AGTGGGATGGGGATTCATAATA	CTCCGTGTCGCTCCGTTGTT	188	191	191	198
34	[GenBank : AF523860]	qru_GA1F02c	60	CCAATCCACCCTTCCAAGTTCC	TGGTTGTTTTGCTTTATTCAGCC	175	182	173	184
35	[GenBank : AF523861]	qru_GA1F07c	60	CCGGTCAAAGAAGTTATCAGA	GGGTGGATTGGGTTTCTACCTA	316	323	319	323
36	[GenBank : AF523862]	qru_GA1G13c	60	AAAACTCACACAGCCGATTACTA	GATTCCATTGTCAACTGCGAAGA	175	193	168	183
37		qru_GA1M18c,d	60	ACCACTGTTGCCGACCTCCACCC	CTCTTCTTGCCGCTATTGACCC	266	274	268	278
38	[GenBank : KJ207427]	REO_010	57	GCAGCTACAGTAGTAACCAATCCA	CTCATCTTCCTCAGGAGTCCA	153	163	153	153
39	[GenBank : KX230086]	REO_031	56	ATCCCAGGCTCTCTCTCTGTC	AATACACCAACGCAACGAAG	249	250	249	250
40	[GenBank : KX230087]	REO_035	63	GGGTAGAGAAGTTGCGGTGA	CAAGAGGCAGAGCCAGTTTC	133	135	133	133
41	[GenBank : KX230088]	REO_051	60	AAGCTCGGGATCAGAGACTG	ACAAGCGAGAGTCTGGGAGA	163	163	163	172
42	[GenBank : KX230089]	REO_081	60	CGCCATGAATGAATGGAAT	CGCCATGAATGAATGGAAT	276	287	276	281
43	[GenBank : KJ207428]	REO_083	63	GGAGCTCTCCTGTGCTCATT	GATCCCTTCCTCACCACAGA	158	164	154	156
44	[GenBank : KJ207429]	REO_084	63	CTAATGACCAGGGTCAAAGC	GCTGGGTTGAACAATTTGG	197	202	191	195
45	[GenBank : KJ207430]	REO_085	60	TTCAGGGTTTGTGTTTCTCG	CCAGCGAAATCCCAATTACC	221	221	221	223
46	[GenBank : KJ207431]	REO_087	63	CAACACAACAACATGCTCTCC	GCTGATCGAGCTTATCATCAAC	160	166	160	161
47	[GenBank : KX230090]	REO_111	63	CCATGACCGATATTTCTGGATAG	AGTGTGAGACCCGTTGTTCC	151	151	151	153
48	[GenBank : KX230091]	REO_114	60	AAACGATAGGTCGTTTACTCCTT	TTTGTGGGTTGAGAAGAGCA	149	149	149	155
49	[GenBank : KJ207432]	REO_180	63	AAAGTCTGAACCCGTGGATG	CCTAGAGGCGAGTCCAAATG	207	211	207	209
50	[GenBank : KX230092]	REO_259	63	TTTGGCAGCTTAGAGGTACATT	TCTTGCTTCAATCTGATGTCG	231	231	231	239
51	[GenBank : KX230093]	REO_263	63	GAGGAAGGTTGTGTCTGAAGC	CATCTCCATATTGGTCACCATC	206	208	206	208
52	[GenBank : KX230094]	REO_264	63	GTCCAAATATGGTGAGCTTGG	CCCACTTAGCAACAGTGTATGG	166	181	174	183
53	[GenBank : KX230095]	REO_269	60	GGCCTCCATTTAAAGATTTCC	CATATGGCTCATACCATTGTCC	233	246	233	233
54	[GenBank : KX230096]	REO_288	63	AAACAAACCAGACCCATCTCTC	ACAAGGAGCTCCAAGTCGAA	201	211	203	213
55	[GenBank : KX230097]	REO_291	63	GGAGAAGAACAAGGACTCTCCTC	GGCAAGTCCCTTCAGTTGAG	174	178	170	174
56	[GenBank : KX230098]	REO_306	62	TCCTGTAACTCATCGTTGTCAC	GCTCAAGGAGACCACAACAG	201	209	186	215
57	[GenBank : KJ207433]	REO_314	57	CCGCAATGCGAAGAACAA	GCCCAGATCCAACACTCACT	206	221	212	214
58	[GenBank : KX230099]	REO_339	60	AGATATCTGGCATGGAGAAGC	CAGATCATCATGCTGCTAACG	109	116	102	111
59	[GenBank : KJ207434]	REO_366	63	GTGGACGGTGGTTCTTTAGG	TCACCTAACATTATGGCAGCAG	221	221	221	224
60	[GenBank : KX230100]	REO_368	62	CCACTAAGCCTAATTGGTGGTG	TCCAACCACTGCAAGCAC	223	229	229	232
61	[GenBank : KX230101]	REO_371	60	GACTCATAGCGACTCATTACTGG	TCACCTAACATTATGGCAGCAG	159	165	165	168
62	[GenBank : KJ207435]	REO_376	63	TCGACCAATCAGGTACTCAGG	AGGCTAATCCATCCACTCTATG	186	193	193	199
63	[GenBank : KJ207436]	REO_379	62	CTTATTGCACAAACTCCAACG	TTCATTGCGATGAGTGAAGG	162	162	162	165
64	[GenBank : KJ207437]	REO_380	63	CCAGCTTTCCACAGATCCAC	GTTTCTAGAGGGTGTTAGGCTTT	136	139	139	139
65	[GenBank : KJ207438]	REO_390	62	TCCATCATCGCCTCTTTAGC	AAAGGTTTGGATGTGTGTGG	226	229	223	226
66	[GenBank : KJ207439]	REO_408	63	GAACGCTCATCTTGTGTTGC	CTCAGTCCAAGGACTTGATCG	216	222	216	219
67	[GenBank : KJ207440]	REO_416	63	CAGCCCTATGATCTCCAAGC	CGTACACGTTCAAAGCAACG	165	171	165	168
68	[GenBank : KJ207441]	REO_433	57	CCCAAATCTGAGAAACAACC	TGACTGTGCCGTTGCTAACC	206	233	224	227
69	[GenBank : KJ207442]	REO_443	60	ATGTCCATCGAATCGTCTCC	AGACGAGGACATGGAAGACC	158	162	158	162
70	[GenBank : KX230102]	REO_455	56	CTTGGTCGGATTCAAGAAACTC	GGCTCTCAAACTCCAGCTTC	169	176	176	176
71	[GenBank : KX230103]	REO_457	56	TTGCAAGAGCAGATTTGGAC	TCTCTTTCTTCCTCTGCTACTCG	216	223	213	220
72	[GenBank : KJ207443]	REO_486	60	GCCAGAGTTTCAATCACAAGAA	GAAAGCCCTTCTTCCAAGGT	144	150	144	150
73	[GenBank : KX230104]	REO_489	54	GAGACAACTAGCACGGTCTCC	TCAGGAAGAAGGTCAGAGAGC	197	203	188	205
74	[GenBank : KJ207444]	REO_498	60	CACACCCCAGTAAGGTCCAT	GTCTTATATCAAGCAGCTGCAAA	225	225	223	225
75	[GenBank : KX230105]	REO_523	56	CGACTTCTTCGTATTCGATGTT	CTCTACCAATGGCGAGGAAG	156	159	156	156
76		Cm_3815e		TCCCTTTCTTCCTGATCTTCC	GCTGGTGATTTGCTGTTTCC	190	196	188	190
aSize in base pairs in Q. rubra seed parent and pollen parent
bSullivan, A. R., Lind, J. F., McCleary, T. S., Romero-Severson, J., & Gailing, O. (2013). Development and characterization of genomic and gene-based microsatellite markers in North American red oak species. Plant Molecular Biology Reporter, 31(1), 231-239
cAldrich PR, Michler CH, Sun W, Romero‐Severson J (2002) Microsatellite markers for northern red oak (Fagaceae: Quercus rubra). Molecular Ecology Notes 2(4):472-474
Aldrich PR, Jagtap M, Michler CH, Romero-Severson J (2003) Amplification of North American red oak microsatellite markers in European white oaks and Chinese chestnut. Silvae Genetica 52(3-4):176-179.
dOriginal sequence lost.
eMcCleary T, McAllister M, Coggeshall M, Romero-Severson J (2013) EST-SSR markers reveal synonymies, homonymies and relationships inconsistent with putative pedigrees in chestnut cultivars. Genet Resour Crop Evol 60(4):1209-1222.
Mapped EST-SSR markers from Q. robura with allele sizes for Q. rubra mapping parents
Index	Accession #	Name	Tm	Forward Primer 5'-3'	Reverse Primer 5'-3'	Q .rubra parents
						SM1		SM2
1	none	FIR_008	56	AATCAGCCGTGAGTTTCTCG	ACCGAAATCGAAGAGGGAGT	154	160	148	162
2	none	FIR_021	60	CTCATCATCGGAGGTGGAGT	TTTGAGAAGAGGCGAGTCGT	185	188	188	188
3	none	FIR_026	60	CTTCATGCACCAATTCCTCA	GGCCATGTATGTGTGCAAAA	190	191	190	190
4	none	FIR_027	60	GCTCGAGGAGAAGAAGCTCA	GGGACTTTCCACTTAGCGATT	197	205	205	211
5	none	FIR_030	56	GGACATATTTATCTAGGAGACGAGGT	ATGTCCCATAGCACAGAGCA	160	166	160	162
6	none	FIR_048	60	GAGTGCAAAGATTGACAATAAAGCb	ACTGGCAGCTTATTGGGTTGb	271	281	267	273
7	none	FIR_051	58	TGCTGGTGCAAATATTGGTGb	GGCCTGTGTGTAAGCAAACCb	197	199	199	199
8	none	FIR_053	56	AGTTTCCCCACATTTGTTGC	TACCATGCACCAAGCAATTC	136	139	136	139
9	none	FIR_065	60	GTAACATCCTCATTCCCATGCb	TCACAGAAGGAACCACAGGTCb	207	210	207	210
10	none	FIR_095	54	TCCCACTTTCCCTCTCACAC	TGGAATATGGAAGTGGGTTC	161	161	161	163
11	none	FIR_104	60	TTAACTCGGTTTGCGACTCA	AGCACGTGACTCGACCTGTA	218	222	206	222
12	none	FIR_110_M1	58	ACTTGCTCGCTTCAACCTTC	ATTCCTCCTCATCAGGCTCA	171	171	171	181
13	none	FIR_110_M2	58	ACTTGCTCGCTTCAACCTTC	ATTCCTCCTCATCAGGCTCA	192	202	194	204
14	none	GOT_004	60	GGGCATATTGATCGCTTAGG	TGAGCATTCATACATTCCATGAT	270	272	272	291
15	none	GOT_009	60	CAAACTACACCTCACTAAGCAACCb	CGAGTCAATATCGGTGATGGb	154	162	154	158
16	none	GOT_040	60	AAGGCACTCGTCGCTTTCTA	ACCGATTTGAAGCTCGAGAA	236	240	234	240
17	none	GOT_063	57	TGACAAATGTTGGGAAACCA	AACCAGAGGGCTGGTAACCT	230	233	233	236
18	none	GOT_066	60	AGTGAAGAAGACCTTGCTATGCb	AGAGCTGATGCCAATCTTCGb	198	212	198	198
19	none	GOT_067	62	TGCAAGGCTACAAACTAGACG	ATCTGGGTTAGCAGCAGCAGb	159	165	156	159
20	none	PIE_002	56	CTCCTCCATTTCCCAATTCA	TCGCTTGTGGTACATCTTGG	157	157	157	159
21	none	PIE_020	60	CGGCTTACCGTTCATACAGCb	GCTAGCGACTTGGTGAAACCb	333	341	335	341
22	none	PIE_027	57	CTCGCTTCTCAAACTGAAACCb	AAGATTGATGGGAGGATTCGb	168	169	168	172
23	none	PIE_028	60	GAAAGCCAATTCACTGAGATCCb	GGGATAGGCTTGGAAGAAGGb	138	138	138	155
24	none	PIE_039	56	TCACCCTCTGCGGTCTATCTb	AGCCAATGAAGAATGGGTTGb	152	152	146	152
25	none	PIE_099	58	GGCTACCGACTACTACCACTTC	CGGTGGACCCAATATGTAAC	181	193	185	189
26	none	PIE_100	56	GCCAGAAATCCATTTCTCCAAC	TTGTATTTTCCGGTGTGGTC	193	211	193	199
27	none	PIE_101	56	GCGACAGTCACAATTAAGCTAC	CACCCAATTTTCAATCTGTG	145	145	143	145
28	none	PIE_111	60	TGCTAATCTTGAACGGAAGC	CAACCTCTCCAACACATTCC	219	219	209	219
29	none	PIE_126	56	ACCGAAAGAAAAGCAGTGAG	TAGTCGCGGAAGAAAGAGAG	245	245	243	245
30	none	PIE_164	58	TCAAGCGGTTTCCAATTCCb	GTGCAGATCTAGACGACATTCCb	342	346	308	344
31	none	PIE_176	58	GACATAAAGATGGGCATGG	GGCAGCATCTCCCTAATGTT	163	172	163	172
32	none	PIE_183	60	TGGAGAGGGACATAAAGATGGb	TCCCTAATGTTGGTGATGTCC	162	171	162	171
33	none	PIE_228	60	TGGAGGAGCACTGCATATTG	CACTGTGGCTGGAGCATCTA	236	240	234	240
34	none	PIE_236	60	TCAATCCCATCTTCCTGCTC	TCTATGCGATTCCGCTTACC	204	207	204	207
35	none	POR_006	60	CTATGGCTGTCACCATGTCG	AGCACCCAAAAACCCTAAGC	124	124	124	126
36	none	POR_023	60	TCGACTTCATCCCCATCTTC	CATACGGACCACTTGCCTCT	142	161	142	142
37	none	VIT_142	57	ATAAGCCTGCAGACCCAGAA	AGTGACTGCAACCACGACAG	144	144	144	147
38	none	WAG_016	60	CCCATGACCTCATCCTCAAC	GTGAGCCGTATAATCGGACG	123	127	114	127
39	none	WAG_023	60	GGTAGCTTGCACGAAGTTGG	CTTGCAGCTCCCTGGTAGTC	354	360	354	357
40	none	WAG_065	60	TCAGCACCTGTGAACATTCC	GTCCCTCCCTTTCAGAGTCC	280	280	268	280
aDurand J, Bodenes C, Chancerel E, Frigerio JM, Vendramin G, Sebastiani F, Buonamici A, Gailing O, Koelewijn HP, Villani F et al (2010) A fast and cost-effective approach to develop and map EST-SSR markers: oak as a case study. BMC genomics 11:570
bNot the reported primer; redesigned for Q. rubra.
