# Supplementary material for: High-quality genetic mapping with ddRADseq in the non-model tree Quercus rubra
Source: BMC Genomics. 2017 May 30;18:417. doi: 10.1186/s12864-017-3765-8 (PMC5450186; doi:10.1186/s12864-017-3765-8)
Supplement: Supplementary file 2 — Performance of SNP variant callers with two methods of de novo reference construction. Tabular data shows how the number of SNP markers generated by SAMtools and HaplotypeCaller changed after elimination of the SNPs with 30% or more missing genotypes for each of the three marker categories possible with SNPs and informative for mapping in F1 of outcrossing parents. (XLSX 9 kb) [file 12864_2017_3765_MOESM2_ESM.xlsx]

## Sheet: Sheet1
Additional file 2 : Performance of SNP variant callers with two methods of de novo reference construction
Number of SNP calls	SAMtools		HaplotypeCaller
	Digital N	Center Star	Digital N	Center Star
TOTAL	78725	2197	12694	135
<30% missing data	44206	347	4990	10
hkxhk	11084	326	2012	8
lmxll	16023	9	1542	0
nnxnp	17099	12	1436	2
